# Supplementary material for: Prognostic Value of Stress-Induced Hyperglycemia in High-Acuity Emergency Department Patients
Source: J Clin Med. 2026 Feb 19;15(4):1618. doi: 10.3390/jcm15041618 (PMC12941850; doi:10.3390/jcm15041618)
Supplement: Supplementary file 1 [file jcm-15-01618-s001.zip]

Archive with 1 entries (1 files):
- jcm-4123846-supplementary.pdf
